# Supplementary material for: Extensive Genetic Diversity, Unique Population Structure and Evidence of Genetic Exchange in the Sexually Transmitted Parasite Trichomonas vaginalis
Source: PLoS Negl Trop Dis. 2012 Mar 27;6(3):e1573. doi: 10.1371/journal.pntd.0001573 (PMC3313929; doi:10.1371/journal.pntd.0001573)
Supplement: Table S1 — T. vaginalis isolates included in the population genetics study. When available, the list includes the name of each isolate, its specific geographical origin, the world region to which it is assigned for population studies, the provider of each strain, the year it was isolated from a patient, the TVV status determined by electrophoresis of total RNA extractions, the population type to which it clustered, whether the infected patient was recorded as being symptomatic or asymptomatic, the measured metronidazole MLC of the isolate, and references to publications in which the isolate has been included. NK: not known. *Antenatal samples from U.S. Navy wives or active duty U.S. Navy women. Since Navy personnnel are deployed all over the world, these isolates may not be typical of the Western USA. (XLS) [file pntd.0001573.s006.xls]

## Sheet: Sheet1
Isolate	Geographical Origin	Categorical Assignment	Provider/Availability	Year of Isolation	TVV Status	Type	Clinical Status	Metronidazole MLC (Aerobic)	Reference(s)
B7RC2	North Carolina, USA	Standard lab strain	ATCC	1986	-	2	NK	2	[1]
C1:NIH	Maryland, USA	Standard lab strain	ATCC	1956	-	1	NK	8	[2,3]
CI6	Puerto Rico	Standard lab strain	BioMed Diagnostics	1980s	+	1	NK	NK
G3	Kent, UK	Standard lab strain	ATCC	1973	+	1	NK	1	[4,5,6,7]
T1	Taipei, Taiwan	Standard lab strain	Carlton Lab	1993	+	1	NK	NK	[8]
NYCA04	Brooklyn, NY	Eastern United States	Carlton Lab	2008	+	1	Symptomatic	NK
NYCB20	Brooklyn, NY	Eastern United States	Carlton Lab	2008	-	2	Symptomatic	NK
NYCC25	New York, NY	Eastern United States	Carlton Lab	2008	-	2	Asymptomatic	NK
NYCC29	New York, NY	Eastern United States	Carlton Lab	2008	-	1	Symptomatic	NK
NYCC30	New York, NY	Eastern United States	Carlton Lab	2008	-	2	Symptomatic	NK
NYCC37	New York, NY	Eastern United States	Carlton Lab	2008	+	1	Symptomatic	NK
NYCD15	New York, NY	Eastern United States	Carlton Lab	2008	+	1	Symptomatic	NK
NYCD23	New York, NY	Eastern United States	Carlton Lab	2008	+	1	Symptomatic	NK
NYCE02	Brooklyn, NY	Eastern United States	Carlton Lab	2008	-	2	Asymptomatic	NK
NYCE03	Brooklyn, NY	Eastern United States	Carlton Lab	2008	+	1	Symptomatic	NK
NYCE16	Brooklyn, NY	Eastern United States	Carlton Lab	2008	-	2	Symptomatic	NK
NYCE32	Brooklyn, NY	Eastern United States	Carlton Lab	2008	+	mixed	Symptomatic	NK
NYCE33	Brooklyn, NY	Eastern United States	Carlton Lab	2008	+	2	Symptomatic	NK
NYCF13	Queens, NY	Eastern United States	Carlton Lab	2008	-	2	Symptomatic	NK
NYCF20	Queens, NY	Eastern United States	Carlton Lab	2008	+	1	Symptomatic	NK
NYCF28	Queens, NY	Eastern United States	Carlton Lab	2008	-	2	Symptomatic	NK
NYCG01	Bronx, NY	Eastern United States	Carlton Lab	2008	-	2	Asymptomatic	NK
NYCG19	Bronx, NY	Eastern United States	Carlton Lab	2008	-	2	Symptomatic	NK
NYCG31	Bronx, NY	Eastern United States	Carlton Lab	2008	+	1	Symptomatic	NK
888	Brooklyn, NY	Eastern United States	Secor Lab, CDC	NK	NK	2	NK	400
898	Bronx, NY	Eastern United States	Secor Lab, CDC	NK	NK	2	NK	200
899	Marrero, LA	Eastern United States	Secor Lab, CDC	NK	-	2	NK	200
901	Brooklyn, NY	Eastern United States	Secor Lab, CDC	NK	NK	1	NK	100
910	Burlington, VT	Eastern United States	Secor Lab, CDC	NK	NK	1	NK	25
911	Chicago, IL	Eastern United States	Secor Lab, CDC	NK	-	2	NK	400
916	Peoria, IL	Eastern United States	Secor Lab, CDC	NK	-	2	NK	400
942	Brooklyn, NY	Eastern United States	Secor Lab, CDC	NK	NK	1	NK	25
943	Chicago, IL	Eastern United States	Secor Lab, CDC	NK	NK	2	NK	400+
944	Brooklyn, NY	Eastern United States	Secor Lab, CDC	NK	+	1	NK	400
948	Chicago, IL	Eastern United States	Secor Lab, CDC	NK	-	2	NK	200
953	Brooklyn, NY	Eastern United States	Secor Lab, CDC	NK	NK	mixed	NK	400
965	Chicago, IL	Eastern United States	Secor Lab, CDC	NK	+	1	NK	12.5
982	New Orleans, LA	Eastern United States	Secor Lab, CDC	NK	NK	mixed	NK	1.6
1013	New Orleans, LA	Eastern United States	Secor Lab, CDC	NK	+	1	NK	3.1
1022	New Orleans, LA	Eastern United States	Secor Lab, CDC	NK	NK	mixed	NK	100
1026	Oak Lawn, IL	Eastern United States	Secor Lab, CDC	NK	-	2	NK	100
1031	New Lenox, IL	Eastern United States	Secor Lab, CDC	NK	+	1	NK	400+
1035	Brooklyn, NY	Eastern United States	Secor Lab, CDC	NK	NK	1	NK	200
1041	Brooklyn, NY	Eastern United States	Secor Lab, CDC	NK	NK	1	NK	100
1043	New Orleans, LA	Eastern United States	Secor Lab, CDC	NK	NK	1	NK	6.3
1073	Peopria, IL	Eastern United States	Secor Lab, CDC	NK	-	2	NK	400
1079	Bronx, NY	Eastern United States	Secor Lab, CDC	NK	NK	2	NK	3.1
1080	New York, NY	Eastern United States	Secor Lab, CDC	NK	NK	1	NK	400+
1086	New Orleans, LA	Eastern United States	Secor Lab, CDC	NK	+	1	NK	0.4
1113	East Hartford, CT	Eastern United States	Secor Lab, CDC	NK	-	2	NK	100
1134	Chicago, IL	Eastern United States	Secor Lab, CDC	NK	+	1	NK	400
GRASP1162	Atlanta, GA	Eastern United States	Secor Lab, CDC	NK	-	2	NK	sensitive
GRASP1230	Atlanta, GA	Eastern United States	Secor Lab, CDC	NK	+	1	NK	sensitive
GRASP1256	Atlanta, GA	Eastern United States	Secor Lab, CDC	NK	+	1	NK	sensitive
GRASP1267	Atlanta, GA	Eastern United States	Secor Lab, CDC	NK	-	2	NK	sensitive
GRASP1508	Atlanta, GA	Eastern United States	Secor Lab, CDC	NK	-	2	NK	sensitive
GRASP1526	Atlanta, GA	Eastern United States	Secor Lab, CDC	NK	-	2	NK	sensitive
GRASP1530	Atlanta, GA	Eastern United States	Secor Lab, CDC	NK	-	2	NK	sensitive
GRASP1534	Atlanta, GA	Eastern United States	Secor Lab, CDC	NK	-	2	NK	sensitive
GRASP1540	Atlanta, GA	Eastern United States	Secor Lab, CDC	NK	-	2	NK	sensitive
886	Grand Junction, CO	Western United States	Secor Lab, CDC	NK	+	1	NK	100
907	Sheridan, WY	Western United States	Secor Lab, CDC	NK	-	2	NK	25
938	Bakersfield, CA	Western United States	Secor Lab, CDC	NK	-	2	NK	400
940	Harbor City, CA	Western United States	Secor Lab, CDC	NK	-	2	NK	200
963	Scottsdale, AZ	Western United States	Secor Lab, CDC	NK	-	1	NK	400+
1014	Missoula, MT	Western United States	Secor Lab, CDC	NK	NK	2	NK	400
1020	Vancouver, WA	Western United States	Secor Lab, CDC	NK	-	2	NK	200
1025	Las Vegas, NV	Western United States	Secor Lab, CDC	NK	NK	2	NK	100
1027	Seattle, WA	Western United States	Secor Lab, CDC	NK	NK	2	NK	100
1095	Everett, WA	Western United States	Secor Lab, CDC	NK	-	1	NK	3.1
1097	San Diego, CA	Western United States	Secor Lab, CDC	NK	+	1	NK	6.3
1130	Tuscon, AZ	Western United States	Secor Lab, CDC	NK	-	2	NK	400
1135	Wilsonville, OR	Western United States	Secor Lab, CDC	NK	-	1	NK	50
SD1 or 11200*	San Diego, CA (Naval Hospital)	Western United States	Corbeil Lab	1997	+	1	NK	NK
SD2 or 11591*	San Diego, CA (Naval Hospital)	Western United States	Corbeil Lab	1997	+	1	NK	NK
SD3 or 11703*	San Diego, CA (Naval Hospital)	Western United States	Corbeil Lab	1997	-	2	NK	NK
SD4 or 11818*	San Diego, CA (Naval Hospital)	Western United States	Corbeil Lab	1997	-	2	NK	NK
SD5 or 11847*	San Diego, CA (Naval Hospital)	Western United States	Corbeil Lab	1997	-	2	NK	NK
SD6 or 12026*	San Diego, CA (Naval Hospital)	Western United States	Corbeil Lab	1997	+	1	NK	NK
SD7 or 12047*	San Diego, CA (Naval Hospital)	Western United States	Corbeil Lab	2002	+	1	NK	NK
SD8 or 12135*	San Diego, CA (Naval Hospital)	Western United States	Corbeil Lab	1998	-	2	NK	NK
SD9 or 12321*	San Diego, CA (Naval Hospital)	Western United States	Corbeil Lab	2000	-	1	NK	NK
SD10 or 12387*	San Diego, CA (Naval Hospital)	Western United States	Corbeil Lab	1992	-	2	NK	NK
SD11 or 12642*	San Diego, CA (Naval Hospital)	Western United States	Corbeil Lab	1998	+	1	NK	NK
SD12 or 13383*	San Diego, CA (Naval Hospital)	Western United States	Corbeil Lab	1998	+	1	NK	NK
SD13 or 13487*	San Diego, CA (Naval Hospital)	Western United States	Corbeil Lab	1998	+	1	NK	NK
SD14 or 13577*	San Diego, CA (Naval Hospital)	Western United States	Corbeil Lab	1998	+	1	NK	NK
SD15 or 13700*	San Diego, CA (Naval Hospital)	Western United States	Corbeil Lab	1998	-	2	NK	NK
SD16 or 13879*	San Diego, CA (Naval Hospital)	Western United States	Corbeil Lab	1999	+	1	NK	NK
SD17 or 13998*	San Diego, CA (Naval Hospital)	Western United States	Corbeil Lab	1999	-	2	NK	NK
LA1	Los Angeles, CA	Western United States	Los Angeles, via Upcroft Lab	2009	-	1	NK	NK	[9]
CNCD 77	Mexico City, Mexico	Mexico	Arroyo Lab	1995	-	2	Symptomatic	NK	[10,11,12,13]
CNCD 89	Mexico City, Mexico	Mexico	Arroyo Lab	1995	-	2	Symptomatic	NK	[10,11,12,13]
CNCD 112	Mexico City, Mexico	Mexico	Arroyo Lab	1995	-	2	Symptomatic	NK	[10,11,12,13]
CNCD 147	Mexico City, Mexico	Mexico	Arroyo Lab	1995	-	2	Symptomatic	NK	[10-24]
CNCD 188	Mexico City, Mexico	Mexico	Arroyo Lab	1995	-	2	Symptomatic	NK	[11,12,13,18, 24,25]
CNCD 217	Mexico City, Mexico	Mexico	Arroyo Lab	2000	-	2	Symptomatic	NK	[11,12,13,20]
CNCD 221	Mexico City, Mexico	Mexico	Arroyo Lab	2000	-	2	Symptomatic	NK	[11,12,13,20]
CNCD 224	Mexico City, Mexico	Mexico	Arroyo Lab	2000	-	2	Symptomatic	NK	[11,12,13,20]
CNCD 280	Mexico City, Mexico	Mexico	Arroyo Lab	2000	+	1	Symptomatic	NK	[11,12,13,20]
CNCD 281	Mexico City, Mexico	Mexico	Arroyo Lab	2000	-	2	Symptomatic	NK	[11,12,13,20]
CNCD 386	El Grullo, Jalisco Mexico	Mexico	Arroyo Lab	2007	-	2	Symptomatic	NK
ANT1	Antofagasta, Chile	Chile	Gonzalez Lab	1999-2000	NK	mixed	Symptomatic	NK
RC484	Antofagasta, Chile	Chile	Gonzalez Lab	1999-2000	NK	mixed	Symptomatic	NK
RC494	Antofagasta, Chile	Chile	Gonzalez Lab	1999-2000	NK	mixed	Symptomatic	NK
RC681	Antofagasta, Chile	Chile	Gonzalez Lab	1999-2000	NK	1	Symptomatic	NK
Tv1	Antofagasta, Chile	Chile	Gonzalez Lab	1999-2000	NK	1	Symptomatic	NK
Tv11	Antofagasta, Chile	Chile	Gonzalez Lab	1999-2000	NK	1	Symptomatic	NK
Tv129	Antofagasta, Chile	Chile	Gonzalez Lab	1999-2000	NK	1	Symptomatic	NK
Tv18	Antofagasta, Chile	Chile	Gonzalez Lab	1999-2000	NK	2	Symptomatic	NK
Tv21	Antofagasta, Chile	Chile	Gonzalez Lab	1999-2000	NK	1	Symptomatic	NK
Tv33	Antofagasta, Chile	Chile	Gonzalez Lab	1999-2000	NK	2	Symptomatic	NK
Tv44	Antofagasta, Chile	Chile	Gonzalez Lab	1999-2000	NK	1	Symptomatic	NK
Tv49	Antofagasta, Chile	Chile	Gonzalez Lab	1999-2000	NK	1	Symptomatic	NK
Tv59	Antofagasta, Chile	Chile	Gonzalez Lab	1999-2000	NK	2	Symptomatic	NK
Tv69	Antofagasta, Chile	Chile	Gonzalez Lab	1999-2000	NK	2	Symptomatic	NK
Tv81	Antofagasta, Chile	Chile	Gonzalez Lab	1999-2000	NK	1	Symptomatic	NK
Tv90	Antofagasta, Chile	Chile	Gonzalez Lab	1999-2000	NK	1	Symptomatic	NK
Tv95	Antofagasta, Chile	Chile	Gonzalez Lab	1999-2000	NK	2	Symptomatic	NK
TORA	Taurin, Piedmont, Italy	Italy	Fiori Lab	before 1990	-	2	Symptomatic	NK
TORD	Taurin, Piedmont, Italy	Italy	Fiori Lab	before 1990	-	1	Symptomatic	NK
TORO	Taurin, Piedmont, Italy	Italy	Fiori Lab	before 1990	-	mixed	Symptomatic	NK
SS-01	Sassari, Sardinia, Italy	Italy	Fiori Lab	1992	-	2	Symptomatic	NK
SS-03	Sassari, Sardinia, Italy	Italy	Fiori Lab	1992	-	2	Symptomatic	NK
SS-06	Sassari, Sardinia, Italy	Italy	Fiori Lab	1992	-	2	Symptomatic	NK
SS-09	Sassari, Sardinia, Italy	Italy	Fiori Lab	1992	-	mixed	Symptomatic	NK
SS-11	Sassari, Sardinia, Italy	Italy	Fiori Lab	1992	+	2	Symptomatic	NK
SS-13	Sassari, Sardinia, Italy	Italy	Fiori Lab	1992	-	2	Symptomatic	NK
SS-22	Sassari, Sardinia, Italy	Italy	Fiori Lab	1992	-	2	Symptomatic	NK
SS-30	Sassari, Sardinia, Italy	Italy	Fiori Lab	1992	-	2	Symptomatic	NK
SS-40	Sassari, Sardinia, Italy	Italy	Fiori Lab	1992	+	mixed	Symptomatic	NK
SS-41	Sassari, Sardinia, Italy	Italy	Fiori Lab	1992	-	2	Symptomatic	NK
SS-46	Sassari, Sardinia, Italy	Italy	Fiori Lab	1992	+	1	Symptomatic	NK
SS-61	Sassari, Sardinia, Italy	Italy	Fiori Lab	1992	-	2	Symptomatic	NK
MPM-4	Mozambique	Southern Africa	Fiori Lab	1990	+	1	Symptomatic	NK
DUR/03/FMUN/16	Rural Kwazulu-Natal	Southern Africa	Upcroft Lab	2003	-	mixed	Symptomatic	NK	[26]
DUR/03/FMUN/30	Rural Kwazulu-Natal	Southern Africa	Upcroft Lab	2003	-	1	Symptomatic	50	[26]
DUR/03/FMUN/36	Rural Kwazulu-Natal	Southern Africa	Upcroft Lab	2003	-	1	Symptomatic	200	[26]
DUR/03/FMUN/41	Rural Kwazulu-Natal	Southern Africa	Upcroft Lab	2003	-	1	Symptomatic	25	[26]
DUR/03/FMUN/48	Rural Kwazulu-Natal	Southern Africa	Upcroft Lab	2003	-	1	Symptomatic	NK	[26]
DUR/03/FMUN/350	Rural Kwazulu-Natal	Southern Africa	Upcroft Lab	2003	+	1	Symptomatic	50	[26]
DUR/03/FMUN/384	Rural Kwazulu-Natal	Southern Africa	Upcroft Lab	2003	+	1	Symptomatic	NK	[26]
DUR/03/FMUN/386	Rural Kwazulu-Natal	Southern Africa	Upcroft Lab	2003	+	1	Symptomatic	50
DUR/03/FMUN/409	Rural Kwazulu-Natal	Southern Africa	Upcroft Lab	2003	+	1	Symptomatic	NK	[26]
DUR/03/FMUN/466	Rural Kwazulu-Natal	Southern Africa	Upcroft Lab	2003	+	1	Symptomatic	25	[26]
DUR/03/FMUN/527	Rural Kwazulu-Natal	Southern Africa	Upcroft Lab	2003	-	1	Symptomatic	25	[26]
DUR/03/FMUN/555	Rural Kwazulu-Natal	Southern Africa	Upcroft Lab	2003	+	1	Symptomatic	NK	[26]
DUR/03/FMUN/A16	Rural Kwazulu-Natal	Southern Africa	Upcroft Lab	2003	+	1	Asymptomatic	NK	[26]
DUR/03/FMUN/A19	Rural Kwazulu-Natal	Southern Africa	Upcroft Lab	2003	+	1	Asymptomatic	25
DUR/03/FMUN/A22	Rural Kwazulu-Natal	Southern Africa	Upcroft Lab	2003	+	1	Asymptomatic	NK	[26]
DUR/03/FMUN/A26	Rural Kwazulu-Natal	Southern Africa	Upcroft Lab	2003	+	mixed	Asymptomatic	NK	[26]
DUR/03/FMUN/A31	Rural Kwazulu-Natal	Southern Africa	Upcroft Lab	2003	+	1	Asymptomatic	100	[26]
DUR/03/FMUN/A42	Rural Kwazulu-Natal	Southern Africa	Upcroft Lab	2003	+	1	Asymptomatic	NK	[26]
DUR/03/FMUN/A48	Rural Kwazulu-Natal	Southern Africa	Upcroft Lab	2003	+	1	Asymptomatic	NK	[26]
DUR/03/FMUN/A53	Rural Kwazulu-Natal	Southern Africa	Upcroft Lab	2003	+	mixed	Asymptomatic	NK	[26]
DUR/03/FMUN/A65	Rural Kwazulu-Natal	Southern Africa	Upcroft Lab	2003	+	1	Asymptomatic	NK	[26]
DUR/03/FMUN/A71	Rural Kwazulu-Natal	Southern Africa	Upcroft Lab	2003	-	mixed	Asymptomatic	NK	[26]
TAIHS/02/HEPU/1	Northern Queensland, Australia	Australia	Upcroft Lab	2002	+	1	NK	NK
TAIHS/02/HEPU/76	Northern Queensland, Australia	Australia	Upcroft Lab	2002	-	2	NK	NK
TAIHS/03/HEPU/124	Northern Queensland, Australia	Australia	Upcroft Lab	2003	-	mixed	NK	NK
TAIHS/03/HEPU/131	Northern Queensland, Australia	Australia	Upcroft Lab	2003	-	2	NK	NK
TAIHS/03/HEPU/142	Northern Queensland, Australia	Australia	Upcroft Lab	2003	+	1	NK	NK
TAIHS/03/HEPU/161	Northern Queensland, Australia	Australia	Upcroft Lab	2003	-	2	NK	NK
TAIHS/03/HEPU/169	Northern Queensland, Australia	Australia	Upcroft Lab	2003	-	2	NK	NK
TAIHS/03/HEPU/176	Northern Queensland, Australia	Australia	Upcroft Lab	2003	-	mixed	NK	NK
TAIHS/03/HEPU/185	Northern Queensland, Australia	Australia	Upcroft Lab	2003	-	mixed	NK	NK
TAIHS/03/HEPU/192	Northern Queensland, Australia	Australia	Upcroft Lab	2003	-	1	NK	NK
B4487	Brisbane, Australia	Australia	Upcroft Lab	NA	-	1	NK	NK
BRIS/09/HEPU/2904	Brisbane, Australia	Australia	Upcroft Lab	2009	+	1	NK	NK
BRIS/92/STDL/B7708	Brisbane, Australia	Australia	Upcroft Lab	1992	-	2	NK	NK	[27]
BRIS/92/STDL/B7708-M	Brisbane, Australia	Australia	Upcroft Lab	1992	-	2	NK	NK	[27]
BRIS/98/BSHC/11147	Brisbane, Australia	Australia	Upcroft Lab	1998	-	2	NK	6.3	[28]
BRIS/92/STDL/B7268	Brisbane, Australia	Australia	Upcroft Lab	1992	+	1	NK	NK	[28]
BRIS/92/STDL/F1623	Brisbane, Australia	Australia	Upcroft Lab	1992	-	2	NK	NK	[27,28]
GOR/03/PNGIMR/4	Goroka, PNG	PNG	Upcroft Lab	2003	-	2	NK	NK	[29]
GOR/03/PNGIMR/8	Goroka, PNG	PNG	Upcroft Lab	2003	-	2	NK	NK	[29]
GOR/03/PNGIMR/11	Goroka, PNG	PNG	Upcroft Lab	2003	-	2	NK	NK	[29]
GOR/03/PNGIMR/14	Goroka, PNG	PNG	Upcroft Lab	2003	+	1	NK	NK	[29]
GOR/03/PNGIMR/15	Goroka, PNG	PNG	Upcroft Lab	2003	-	2	NK	NK	[29]
GOR/03/PNGIMR/21	Goroka, PNG	PNG	Upcroft Lab	2003	+	1	NK	NK	[29]
GOR/03/PNGIMR/23	Goroka, PNG	PNG	Upcroft Lab	2003	+	1	NK	NK	[29]
GOR/03/PNGIMR/30	Goroka, PNG	PNG	Upcroft Lab	2003	-	1	NK	NK	[29]
GOR/03/PNGIMR/31	Goroka, PNG	PNG	Upcroft Lab	2003	-	2	NK	NK	[29]
GOR/03/PNGIMR/33	Goroka, PNG	PNG	Upcroft Lab	2003	+	1	NK	NK	[29]
GOR/03/PNGIMR/35	Goroka, PNG	PNG	Upcroft Lab	2003	-	2	NK	NK	[29]
GOR/03/PNGIMR/37	Goroka, PNG	PNG	Upcroft Lab	2003	-	1	NK	NK	[29]
GOR/03/PNGIMR/40	Goroka, PNG	PNG	Upcroft Lab	2003	+	mixed	NK	NK	[29]
GOR/03/PNGIMR/48/1	Goroka, PNG	PNG	Upcroft Lab	2003	-	1	NK	NK
GOR/03/PNGIMR/48/2	Goroka, PNG	PNG	Upcroft Lab	2003	+	mixed	NK	NK	[29]
GOR/03/PNGIMR/52/2	Goroka, PNG	PNG	Upcroft Lab	2003	-	2	NK	NK	[29]
GOR/03/PNGIMR/53/2	Goroka, PNG	PNG	Upcroft Lab	2003	-	2	NK	NK	[29]
GOR/03/PNGIMR/54	Goroka, PNG	PNG	Upcroft Lab	2003	+	mixed	NK	NK	[29]
GOR/03/PNGIMR/61	Goroka, PNG	PNG	Upcroft Lab	2003	+	1	NK	NK	[29]
GOR/03/PNGIMR/69	Goroka, PNG	PNG	Upcroft Lab	2003	+	1	NK	NK	[29]
GOR/03/PNGIMR/73	Goroka, PNG	PNG	Upcroft Lab	2003	-	2	NK	NK	[29]
GOR/03/PNGIMR/74	Goroka, PNG	PNG	Upcroft Lab	2003	-	2	NK	NK	[29]
GOR/03/PNGIMR/76	Goroka, PNG	PNG	Upcroft Lab	2003	-	2	NK	NK	[29]
GOR/03/PNGIMR/77	Goroka, PNG	PNG	Upcroft Lab	2003	-	2	NK	NK	[29]
PMGH1	Port Moresby, PNG	PNG	Upcroft Lab	2004	-	1	NK	NK
PMGH2	Port Moresby, PNG	PNG	Upcroft Lab	2004	-	mixed	NK	NK
PMGH3	Port Moresby, PNG	PNG	Upcroft Lab	2004	-	2	NK	NK
PMGH5	Port Moresby, PNG	PNG	Upcroft Lab	2004	-	2	NK	NK
PMGH6	Port Moresby, PNG	PNG	Upcroft Lab	2004	-	2	NK	NK
PMGH18	Port Moresby, PNG	PNG	Upcroft Lab	2004	+	1	NK	NK
PMGH19	Port Moresby, PNG	PNG	Upcroft Lab	2004	+	1	NK	NK
PMGH20	Port Moresby, PNG	PNG	Upcroft Lab	2004	-	mixed	NK	NK
PMGH22	Port Moresby, PNG	PNG	Upcroft Lab	2004	+	1	NK	NK
PMGH23	Port Moresby, PNG	PNG	Upcroft Lab	2004	-	1	NK	NK
PMGH24	Port Moresby, PNG	PNG	Upcroft Lab	2004	-	2	NK	NK
PMGH25	Port Moresby, PNG	PNG	Upcroft Lab	2004	-	mixed	NK	NK
A-133/03	Chandigarh, India	India	Malla Lab	2003	NK	1	Asymptomatic	NK	[30,31]
A-292	Chandigarh, India	India	Malla Lab	NK	NK	1	Asymptomatic	NK	[32]
A-43/02	Chandigarh, India	India	Malla Lab	2002	NK	1	Asymptomatic	NK	[30,31]
S-14/02	Chandigarh, India	India	Malla Lab	2002	NK	1	Symptomatic	NK	[30,31]
S-25/02	Chandigarh, India	India	Malla Lab	2002	NK	1	Symptomatic	NK	[30,31]
S-253	Chandigarh, India	India	Malla Lab	NK	NK	1	Symptomatic	NK	[32]
S-275/03	Chandigarh, India	India	Malla Lab	2003	NK	1	Symptomatic	NK	[30,31]
S-320/03	Chandigarh, India	India	Malla Lab	2003	NK	1	Symptomatic	NK	[30,31]
S-431	Chandigarh, India	India	Malla Lab	NK	NK	1	Symptomatic	NK	[32]
S-451/04	Chandigarh, India	India	Malla Lab	2004	NK	1	Symptomatic	NK	[30,31]
S-458/04	Chandigarh, India	India	Malla Lab	2004	NK	1	Symptomatic	NK	[30,31]
References
1	Hollander DH, Tysor JS (1987) Isolation of a stable clone of the ameboid-adherent (AA) variant of Trichomonas vaginalis. J Parasitol 73(5):1074-5
2	Burch TA, Rees CW, Kayhoe DE (1958) Laboratory and clinical studies on vaginal trichomoniasis. Am J Obstet Gynecol 76(3):658-65.
3	Reardon LV, Ashburn LL, Leon J, Davis VE (1961) Differences in Strains of Trichomonas vaginalis as Revealed by Intraperitoneal Injections into Mice. J Parasitol 47(4):527-32.
4	Coombs GH, Clackson TE (1983) Antitrichomonal activity of compounds that affect DNA and its repair. J Antimicrob Chemother 11(2):191-4.
5	Clackson TE, Coombs GH (1983) The antagonistic effects of acetate and lactate upon the trichomonacidal activity of metronidazole. J Antimicrob Chemother 11(5):401-6.
6	Bremner AF, Coombs GH, North MJ (1987) Antitrichomonal activity of alpha-difluoromethylornithine. J Antimicrob Chemother 20(3):405-11.
7	Carlton JM, et al (2007) Draft Genome Sequence of the Sexually Transmitted Pathogen Trichomonas vaginalis. Science 315(5809):207-12.
8	Tai JH, Su HM, Tsai J, Shaio MF, Wang CC (1993) The divergence of Trichomonas vaginalis virus RNAs among various isolates of Trichomonas vaginalis. Exp Parasitol 76(3):278-86.
9	Goldman LM, Upcroft JA, Workowski K, Rapkin A (2009) Treatment of metronidazole-resistant Trichomonas vaginalis. Sex Health 6(4):345-7.
10	Silva Filho F, Ortega-López, J. and Arroyo R (1998) The pentapeptide YIGSR is the putative laminin-binding domain for Trichomonas vaginalis. Exp Parasitol 88(240-242).
11	Hernández-Gutiérrez R, Ortega-López J, Cruz-Talonia F, Gómez-Gutiérrez G, Arroyo R (2003) Presencia de proteinasas en las secreciones vaginales y de anticuerpos anti-proteínas de Trichomonas vaginalis en el suero de pacientes con trichomonosis activa. Bioquimia 8(3):13-8.
12	Hernandez-Gutierrez R, Ortega-Lopez J, Arroyo (2003) A 39-kDa cysteine proteinase CP39 from Trichomonas vaginalis, which is negatively affected by iron may be involved in trichomonal cytotoxicity. J Eukaryot Microbiol 50 Suppl:696-8.
13	Hernandez-Gutierrez R, Avila-Gonzalez L, Ortega-Lopez J, Cruz-Talonia F, Gomez-Gutierrez G, Arroyo R (2004) Trichomonas vaginalis: characterization of a 39-kDa cysteine proteinase found in patient vaginal secretions. Exp Parasitol 107(3-4):125-35.
14	Alvarez-Sanchez ME, Avila-Gonzalez L, Becerril-Garcia C, Fattel-Facenda LV, Ortega-Lopez J, Arroyo R (2000) A novel cysteine proteinase (CP65) of Trichomonas vaginalis involved in cytotoxicity. Microb Pathog 28(4):193-202.
15	Mendoza-Lopez MR, et al (2000) CP30, a cysteine proteinase involved in Trichomonas vaginalis cytoadherence. Infect Immun 68(9):4907-12.
16	Espinosa N, Hernandez R, Lopez-Griego L, Arroyo R, Lopez-Villasenor I (2001) Differences between coding and non-coding regions in the Trichomonas vaginalis genome: an actin gene as a locus model(1) Acta Trop 78(2):147-54.
17	Leon-Sicairos CR, Leon-Felix J, Arroyo R (2004) tvcp12: a novel Trichomonas vaginalis cathepsin L-like cysteine proteinase-encoding gene. Microbiology 150(Pt 5):1131-8.
18	Gonzalez-Lazaro M, Gonzalez-Robles A, Hernandez-Gutierrez R, Arroyo R (2005) HeLa cell nucleus, a source of thymidine for Trichomonas vaginalis growing in vitro. Int J Biochem Cell Biol 37(1):166-76.
19	Ramon-Luing LA, et al. Immunoproteomics of the active degradome to identify biomarkers for Trichomonas vaginalis. Proteomics 10(3):435-44
20	Hernández-Romano PA, Hernández R, Arroyo R, Alderete JF, and López-Villaseñor I (2010) Identification and characterization of a subtilisin-like serine protease in Trichomonas vaginalis. Parasitology (UK) 137:1621-1635.
21	Carvajal-Gámez BI, Arroyo R, Lira R, López-Camarillo C, Alvarez-Sánchez ME (2010) Identification of two novel Trichomonas vaginalis eIF5A genes. Infect Genet Evol 10:284-291.
22	Vázquez-Carrillo LI, et al (2011) The effect of Zn2+ on the prostatic cells cytotoxicity by Trichomonas vaginalis. JIOMICs 2:1-12
23	Carvajal-Gámez BI, Arroyo R, Camacho-Nuez M, Lira R, Alvarez-Sánchez ME (2011) Polyamines are required for the expression of tveif-5a in Trichomonas vaginalis. Mol Biochem Parasitol [Epub ahead of print] doi: 10.1016/j.molbiopara.2011.07.003.
24	Ramón-Luing LA, Avila-González L, Arroyo R (2011) Cloning and expression of the cytotoxic CP39 recombinant proteinase gene of Trichomonas vaginalis. Internal J Biochem Cell Biol [Epub ahead of print] doi: 10.1016/j.biocel.2011.07.001.
25	Moreno-Brito V, et al (2005) A Trichomonas vaginalis 120 kDa protein with identity to hydrogenosome pyruvate:ferredoxin oxidoreductase is a surface adhesin induced by iron. Cell Microbiol 7(2):245-58.
26	Upcroft JA, Delgadillo-Correa MG, Dunne RL, Sturm AW, Johnson PJ, Upcroft P (2006) Genotyping Trichomonas vaginalis. Int J Parasitol 36(7):821-8.
27	Brown DM, Upcroft JA, Dodd HN, Chen N, Upcroft P (1999) Alternative 2-keto acid oxidoreductase activities in Trichomonas vaginalis. Mol Biochem Parasitol 98(2):203-14.
28	Upcroft JA, Upcroft P (2001) Drug susceptibility testing of anaerobic protozoa. Antimicrob Agents Chemother 45(6):1810-4.
29	Upcroft JA, et al (2009) Metronidazole resistance in Trichomonas vaginalis from highland women in Papua New Guinea. Sex Health 6(4):334-8.
30	Yadav M, Dubey ML, Gupta I, Bhatti G, Malla N (2007) Cysteine proteinase 30 in clinical isolates of T. vaginalis from symptomatic and asymptomatic infected women. Exp Parasitol 116(4):399-406.
31	Yadav M, Dubey ML, Gupta I, Malla N (2007) Cysteine proteinase 30 (CP30) and antibody response to CP30 in serum and vaginal washes of symptomatic and asymptomatic Trichomonas vaginalis-infected women. Parasite Immunol 29(7):359-65.
32	Kaul P, Gupta I, Sehgal R, Malla N (2004) Trichomonas vaginalis: random amplified polymorphic DNA analysis of isolates from symptomatic and asymptomatic women in India. Parasitology Int 53(3):255-62.
