# Supplementary material for: Extensive Genetic Diversity, Unique Population Structure and Evidence of Genetic Exchange in the Sexually Transmitted Parasite Trichomonas vaginalis
Source: PLoS Negl Trop Dis. 2012 Mar 27;6(3):e1573. doi: 10.1371/journal.pntd.0001573 (PMC3313929; doi:10.1371/journal.pntd.0001573)
Supplement: Table S4 — SNP haplotypes for unique alleles of three single copy genes. Haplotypes created from SNPs from unique alleles of the three single copy genes used in this study. (A) Coronin (CRN): 36 unique haplotypes identified from 202 T. vaginalis isolates (B) PMS1: 37 unique haplotypes identified from 144 T. vaginalis isolates; and (C) Mlh1a: 41 unique haplotypes identified from 110 T. vaginalis isolate. N: nonsynonymous SNP; S: synonymous SNP. (XLS) [file pntd.0001573.s009.xls]

## Sheet: Sheet1
Table S4. SNP haplotypes for unique alleles of three single copy genes.
A. CRN (Coronin)
SNP type	N	S	S	S	N	S	N	N	N	N	S	S	S	N	S	N	N	N	N	S	S	N	N	S	S	N
SNP coordinate	508	813	816	843	868	927	993	1030	1049	1094	1170	1385	1425	1480	1485	1488	1531	1536	1549	1632	1635	1651	1698	1845	1959	1968
Allele ID
CRN-1	A	C	C	C	G	C	G	G	G	A	T	A	T	G	C	A	G	G	G	C	G	A	A	G	T	C
CRN-2	A	C	C	T	A	C	G	G	G	A	T	A	T	G	C	A	A	G	G	C	G	G	G	A	T	C
CRN-3	A	C	C	T	G	C	C	G	G	A	T	A	C	G	C	A	A	G	G	C	G	G	A	A	T	C
CRN-4	A	C	C	T	G	C	C	G	G	A	T	A	C	G	C	A	G	G	G	C	G	G	A	A	T	C
CRN-5	A	C	C	T	G	C	C	G	G	A	T	G	T	G	C	A	A	C	G	C	G	G	G	A	T	C
CRN-6	A	C	C	T	G	C	C	G	G	A	T	G	T	G	C	A	A	G	G	C	G	G	A	A	T	C
CRN-7	A	C	C	T	G	C	C	G	G	A	T	G	T	G	T	A	A	G	G	C	G	G	G	A	T	C
CRN-8	A	C	C	T	G	C	G	C	A	A	T	A	T	G	C	A	G	G	G	C	G	G	A	G	T	C
CRN-9	A	C	C	T	G	C	G	G	A	A	T	A	T	G	C	A	G	G	G	C	G	G	A	G	T	C
CRN-10	A	C	C	T	G	C	G	G	A	A	T	A	T	G	C	A	G	G	G	C	G	G	G	A	T	C
CRN-11	A	C	C	T	G	C	G	G	G	A	C	A	T	G	C	A	A	G	G	C	G	G	G	A	T	C
CRN-12	A	C	C	T	G	C	G	G	G	A	T	A	C	G	C	A	A	G	G	C	G	G	A	A	T	C
CRN-13	A	C	C	T	G	C	G	G	G	A	T	A	C	G	C	A	A	G	G	C	G	G	G	A	T	C
CRN-14	A	C	C	T	G	C	G	G	G	A	T	A	C	G	C	A	G	G	G	C	G	G	A	A	T	C
CRN-15	A	C	C	T	G	C	G	G	G	A	T	A	C	G	C	A	G	G	G	C	G	G	G	A	T	C
CRN-16	A	C	C	T	G	C	G	G	G	A	T	A	T	A	C	A	G	G	A	C	G	G	A	G	T	C
CRN-17	A	C	C	T	G	C	G	G	G	A	T	A	T	A	C	A	G	G	G	C	A	G	A	G	T	C
CRN-18	A	C	C	T	G	C	G	G	G	A	T	A	T	A	C	A	G	G	G	C	G	G	A	G	T	C
CRN-19	A	C	C	T	G	C	G	G	G	A	T	A	T	G	C	A	A	G	G	C	G	G	A	A	T	C
CRN-20	A	C	C	T	G	C	G	G	G	A	T	A	T	G	C	A	A	G	G	C	G	G	G	A	T	C
CRN-21	A	C	C	T	G	C	G	G	G	A	T	A	T	G	C	A	A	G	G	T	G	G	G	A	T	C
CRN-22	A	C	C	T	G	C	G	G	G	A	T	A	T	G	C	A	G	G	G	C	G	A	A	G	C	C
CRN-23	A	C	C	T	G	C	G	G	G	A	T	A	T	G	C	A	G	G	G	C	G	A	A	G	T	C
CRN-24	A	C	C	T	G	C	G	G	G	A	T	A	T	G	C	A	G	G	G	C	G	G	A	G	T	C
CRN-25	A	C	C	T	G	C	G	G	G	A	T	A	T	G	C	A	G	G	G	C	G	G	G	A	T	C
CRN-26	A	C	C	T	G	C	G	G	G	A	T	A	T	G	C	T	A	G	G	C	G	G	G	A	T	C
CRN-27	A	C	C	T	G	C	G	G	G	A	T	G	T	G	C	A	A	G	G	C	G	G	A	A	T	C
CRN-28	A	C	C	T	G	C	G	G	G	A	T	G	T	G	T	A	A	G	G	C	G	G	A	A	T	C
CRN-29	A	C	C	T	G	C	G	G	G	A	T	G	T	G	T	A	A	G	G	C	G	G	G	A	T	C
CRN-30	A	C	C	T	G	C	G	G	G	A	T	G	T	G	T	A	G	G	G	C	G	G	G	A	T	C
CRN-31	A	C	C	T	G	C	G	G	G	T	T	A	T	G	C	A	A	G	G	C	G	G	A	G	T	C
CRN-32	A	C	C	T	G	T	G	G	G	A	T	A	T	G	C	A	G	G	G	C	G	A	A	G	T	A
CRN-33	A	C	C	T	G	T	G	G	G	A	T	A	T	G	C	A	G	G	G	C	G	A	A	G	T	C
CRN-34	A	C	T	T	G	C	C	G	G	A	T	A	T	G	C	A	A	G	G	C	G	G	G	A	T	C
CRN-35	A	T	C	T	G	C	G	G	G	A	T	A	T	G	C	A	G	G	G	C	G	A	A	G	T	C
CRN-36	G	C	C	T	G	C	G	G	G	A	T	A	T	G	C	A	G	G	G	C	G	G	G	A	T	C
B. PMS1
SNP type	N	S	N	N	S	N	N	N	N	S	N	N	N	S	N	S	S	N	N	S	N	N	N
SNP coordinate	107	177	185	288	594	620	643	667	709	945	1045	1062	1135	1206	1237	1272	1281	1322	1363	1365	1371	1430	1539
Allele ID
PMS1-1	C	C	G	T	G	T	G	T	A	A	C	T	G	T	G	C	A	C	G	C	A	T	G
PMS1-2	G	C	C	T	G	T	G	C	A	C	C	T	C	C	G	C	A	C	G	C	A	T	G
PMS1-3	G	C	C	T	G	T	G	C	A	C	C	T	C	C	G	C	A	C	G	C	T	T	G
PMS1-4	G	C	C	T	G	T	G	C	A	C	T	T	C	C	G	C	A	C	C	C	A	T	G
PMS1-5	G	C	C	T	G	T	G	T	A	A	T	T	C	C	G	C	A	C	G	C	A	A	G
PMS1-6	G	C	C	T	G	T	G	T	A	A	T	T	C	C	G	C	A	C	G	C	A	T	G
PMS1-7	G	C	C	T	G	T	G	T	A	C	C	T	C	C	G	T	A	C	G	C	A	A	G
PMS1-8	G	C	G	A	G	T	G	C	A	C	C	T	C	C	G	C	A	C	G	C	A	T	G
PMS1-9	G	C	G	T	A	T	G	C	A	C	C	T	C	C	G	C	A	C	G	C	T	T	G
PMS1-10	G	C	G	T	G	C	G	T	A	C	C	T	C	C	G	C	A	C	G	C	T	T	G
PMS1-11	G	C	G	T	G	T	A	T	A	C	C	T	C	C	G	C	A	C	G	C	A	A	G
PMS1-12	G	C	G	T	G	T	A	T	A	C	C	T	C	C	G	C	A	C	G	C	A	A	T
PMS1-13	G	C	G	T	G	T	A	T	A	C	C	T	C	C	G	C	A	C	G	C	A	T	G
PMS1-14	G	C	G	T	G	T	A	T	A	C	C	T	C	C	G	C	A	C	G	C	T	A	G
PMS1-15	G	C	G	T	G	T	A	T	A	C	C	T	C	C	G	C	A	C	G	C	T	T	G
PMS1-16	G	C	G	T	G	T	A	T	A	C	C	T	C	C	G	C	A	T	G	C	T	T	G
PMS1-17	G	C	G	T	G	T	G	C	A	A	C	T	C	C	G	C	A	C	G	C	T	T	G
PMS1-18	G	C	G	T	G	T	G	C	A	A	C	T	C	C	G	C	A	C	G	C	T	T	T
PMS1-19	G	C	G	T	G	T	G	C	A	C	C	T	C	C	A	C	A	C	G	C	T	T	G
PMS1-20	G	C	G	T	G	T	G	C	A	C	C	T	C	C	G	C	A	C	G	A	T	T	G
PMS1-21	G	C	G	T	G	T	G	C	A	C	C	T	C	C	G	C	A	C	G	C	A	A	G
PMS1-22	G	C	G	T	G	T	G	C	A	C	C	T	C	C	G	C	A	C	G	C	A	A	T
PMS1-23	G	C	G	T	G	T	G	C	A	C	C	T	C	C	G	C	A	C	G	C	A	T	G
PMS1-24	G	C	G	T	G	T	G	C	A	C	C	T	C	C	G	C	A	C	G	C	T	A	G
PMS1-25	G	C	G	T	G	T	G	C	A	C	C	T	C	C	G	C	A	C	G	C	T	A	T
PMS1-26	G	C	G	T	G	T	G	C	A	C	C	T	C	C	G	C	A	C	G	C	T	T	G
PMS1-27	G	C	G	T	G	T	G	C	A	C	C	T	C	C	G	C	A	C	G	C	T	T	T
PMS1-28	G	C	G	T	G	T	G	T	A	A	C	T	C	C	G	C	A	C	G	C	A	T	G
PMS1-29	G	C	G	T	G	T	G	T	A	A	C	T	C	T	G	C	A	C	G	C	A	T	G
PMS1-30	G	C	G	T	G	T	G	T	A	A	T	T	C	C	G	C	A	C	G	C	A	T	G
PMS1-31	G	C	G	T	G	T	G	T	A	C	C	T	C	C	G	C	A	C	G	C	A	A	T
PMS1-32	G	C	G	T	G	T	G	T	A	C	C	T	C	C	G	C	A	C	G	C	A	T	G
PMS1-33	G	C	G	T	G	T	G	T	A	C	C	T	C	T	G	C	A	C	G	C	A	T	G
PMS1-34	G	C	G	T	G	T	G	T	C	A	C	T	C	C	G	C	A	C	G	C	A	T	G
PMS1-35	G	T	G	T	G	T	G	T	A	A	C	G	C	T	G	C	A	C	G	C	A	T	G
PMS1-36	G	T	G	T	G	T	G	T	A	A	C	T	C	T	G	C	A	C	G	C	A	T	G
PMS1-37	G	T	G	T	G	T	G	T	A	A	C	T	C	T	G	C	G	C	G	C	A	T	G
C. Mlh1a
SNP type	N	N	S	S	S	N	S	N	S	N	N	N	N	N	N	N	S	N	N	N	N	N	N	N	N	N	N	S	N	N	N	N	S	S	N	N	N	N	S
SNP coordinate	164	261	375	453	492	550	648	706	786	797	914	1107	1177	1236	1283	1285	1302	1352	1372	1430	1445	1448	1462	1467	1473	1624	1719	1752	1771	1978	1988	2038	2091	2175	2225	2239	2254	2255	2283
Allele ID
Mlh1a-1	C	C	C	C	G	G	C	A	T	A	C	G	T	T	T	A	C	C	G	T	G	A	A	C	T	C	T	C	A	A	C	G	T	A	T	T	A	T	T
Mlh1a-2	C	C	C	C	T	G	C	A	T	A	C	G	T	T	C	G	C	T	G	T	G	A	A	C	T	C	T	C	A	A	C	A	T	A	C	C	A	T	C
Mlh1a-3	C	C	C	C	T	G	C	A	T	A	C	G	T	T	T	A	C	C	G	T	G	A	A	C	T	C	T	C	A	A	C	G	T	A	T	C	A	T	C
Mlh1a-4	C	C	C	C	T	G	C	A	T	A	C	G	T	T	T	A	C	C	G	T	G	A	A	C	T	C	T	C	A	A	C	G	T	A	T	C	A	T	T
Mlh1a-5	C	C	C	C	T	G	C	A	T	A	C	G	T	T	T	A	C	C	G	T	G	A	A	C	T	T	T	C	A	A	C	G	T	A	T	C	A	T	T
Mlh1a-6	C	C	C	C	T	G	C	A	T	A	C	G	T	T	T	A	C	T	G	T	G	A	A	C	T	C	T	C	A	A	C	G	T	A	T	C	A	T	T
Mlh1a-7	C	C	C	C	T	G	C	A	T	A	C	T	T	T	T	A	C	C	G	T	G	A	A	C	T	C	T	C	A	A	C	G	T	A	T	C	A	T	C
Mlh1a-8	C	C	C	C	T	G	C	A	T	A	C	T	T	T	T	A	C	C	G	T	G	A	A	C	T	C	T	C	A	A	C	G	T	A	T	T	A	T	T
Mlh1a-9	C	C	C	C	T	G	C	G	T	A	C	G	T	T	T	A	C	C	G	T	G	A	A	C	T	C	T	C	A	A	C	A	T	A	T	C	A	T	C
Mlh1a-10	C	C	C	C	T	G	T	A	C	A	T	G	T	T	T	A	C	C	G	T	G	A	A	C	T	C	T	C	A	A	C	G	C	A	T	C	A	T	C
Mlh1a-11	C	C	C	C	T	G	T	A	T	A	C	G	A	T	T	A	C	C	G	T	G	A	A	C	A	C	T	T	A	A	C	G	T	A	T	C	A	A	T
Mlh1a-12	C	C	C	C	T	G	T	A	T	A	C	G	T	T	C	G	C	T	G	T	G	A	A	C	T	C	T	C	A	A	C	A	T	A	C	C	A	T	C
Mlh1a-13	C	C	C	C	T	G	T	A	T	A	C	G	T	T	C	G	C	T	G	T	G	A	A	C	T	C	T	C	A	A	C	G	T	A	T	C	A	T	C
Mlh1a-14	C	C	C	C	T	G	T	A	T	A	C	G	T	T	T	A	C	C	A	T	A	T	A	C	T	C	T	C	A	T	C	G	T	A	T	C	A	T	C
Mlh1a-15	C	C	C	C	T	G	T	A	T	A	C	G	T	T	T	A	C	C	G	T	A	T	A	C	T	C	T	C	A	A	C	G	T	A	T	C	A	T	T
Mlh1a-16	C	C	C	C	T	G	T	A	T	A	C	G	T	T	T	A	C	C	G	T	G	A	A	C	T	C	A	C	A	A	C	G	T	A	T	C	A	T	T
Mlh1a-17	C	C	C	C	T	G	T	A	T	A	C	G	T	T	T	A	C	C	G	T	G	A	A	C	T	C	T	C	A	A	C	G	T	A	T	C	A	T	C
Mlh1a-18	C	C	C	C	T	G	T	A	T	A	C	G	T	T	T	A	C	C	G	T	G	A	A	C	T	C	T	C	A	A	C	G	T	A	T	C	A	T	T
Mlh1a-19	C	C	C	C	T	G	T	A	T	A	C	G	T	T	T	A	C	C	G	T	G	A	A	C	T	C	T	C	A	A	C	G	T	A	T	T	A	T	T
Mlh1a-20	C	C	C	C	T	G	T	A	T	A	C	G	T	T	T	A	C	C	G	T	G	A	A	C	T	C	T	C	A	A	C	G	T	A	T	T	G	T	T
Mlh1a-21	C	C	C	C	T	G	T	A	T	A	C	G	T	T	T	A	T	C	G	T	G	A	A	C	T	C	T	C	A	A	C	G	T	A	T	C	A	T	T
Mlh1a-22	C	C	C	T	T	A	C	G	T	A	C	G	T	A	T	A	C	C	G	T	G	A	A	C	T	C	T	C	A	A	C	G	T	A	C	C	A	T	C
Mlh1a-23	C	C	C	T	T	A	C	G	T	A	C	G	T	T	C	G	C	T	G	T	G	A	A	C	T	C	T	C	A	A	C	G	T	A	C	C	A	T	C
Mlh1a-24	C	C	C	T	T	A	C	G	T	A	C	G	T	T	T	A	C	C	G	T	G	A	A	C	T	C	T	C	A	A	C	G	T	A	C	C	A	T	C
Mlh1a-25	C	C	C	T	T	G	C	A	T	A	C	G	T	T	C	A	C	T	G	C	G	A	A	C	T	C	T	C	A	A	C	G	T	A	C	C	A	T	C
Mlh1a-26	C	C	C	T	T	G	C	A	T	A	C	G	T	T	C	A	C	T	G	T	G	A	A	C	T	C	T	C	A	A	C	A	T	A	C	C	A	A	C
Mlh1a-27	C	C	C	T	T	G	C	A	T	A	C	G	T	T	C	A	C	T	G	T	G	A	A	C	T	C	T	C	A	A	C	G	T	A	C	C	A	T	C
Mlh1a-28	C	C	C	T	T	G	C	A	T	A	C	G	T	T	C	A	C	T	G	T	G	A	A	C	T	C	T	C	A	A	C	G	T	A	T	C	A	T	T
Mlh1a-29	C	C	C	T	T	G	C	A	T	A	C	G	T	T	C	G	C	T	G	T	G	A	A	C	T	C	T	C	A	A	C	A	T	A	C	C	A	T	C
Mlh1a-30	C	C	C	T	T	G	C	A	T	A	C	G	T	T	C	G	C	T	G	T	G	A	A	C	T	C	T	C	A	A	C	G	T	A	T	C	A	T	T
Mlh1a-31	C	C	C	T	T	G	C	A	T	A	C	G	T	T	C	G	C	T	G	T	G	A	A	C	T	C	T	C	G	A	C	A	T	A	C	C	A	T	C
Mlh1a-32	C	C	C	T	T	G	C	A	T	A	C	G	T	T	T	A	C	C	G	T	G	A	A	C	T	C	T	T	A	A	C	G	T	A	T	C	A	T	C
Mlh1a-33	C	C	C	T	T	G	C	G	T	A	C	G	T	T	C	A	C	T	G	T	G	A	A	C	T	C	T	C	A	A	C	A	T	A	C	C	A	T	C
Mlh1a-34	C	C	C	T	T	G	C	G	T	A	C	G	T	T	C	A	C	T	G	T	G	A	A	C	T	C	T	C	A	A	C	G	T	A	C	C	A	T	C
Mlh1a-35	C	C	C	T	T	G	C	G	T	A	C	G	T	T	T	A	C	C	G	T	G	A	A	C	T	C	T	C	A	A	C	G	T	G	C	C	A	T	C
Mlh1a-36	C	C	T	C	T	G	T	A	T	A	C	G	T	T	T	A	C	C	G	T	G	A	A	C	T	C	T	C	A	A	C	G	T	A	T	C	A	T	T
Mlh1a-37	C	G	C	C	T	G	C	G	T	G	C	G	T	T	T	A	C	C	G	T	G	A	A	C	T	C	T	C	A	A	C	G	T	A	T	C	A	T	T
Mlh1a-38	T	C	C	C	T	G	C	A	T	A	C	G	T	T	T	A	C	C	G	T	A	T	G	A	T	C	A	C	A	T	C	G	T	A	T	C	A	T	C
Mlh1a-39	T	C	C	C	T	G	C	A	T	A	C	G	T	T	T	A	C	C	G	T	G	A	A	C	T	C	T	C	A	A	C	G	T	A	T	C	A	T	C
Mlh1a-40	T	C	C	C	T	G	C	A	T	A	C	G	T	T	T	A	C	C	G	T	G	A	A	C	T	C	T	C	A	A	C	G	T	A	T	C	A	T	T
Mlh1a-41	T	C	C	C	T	G	C	A	T	A	C	G	T	T	T	A	C	C	G	T	G	A	A	C	T	C	T	C	A	A	T	G	T	A	C	C	A	T	C
SNP haplotypes for unique alleles of the three single copy genes used in this study. (A) 36 TVAG_021420 (coronin, CRN) alleles identified from 202 T. vaginalis isolates (B) 37 TVAG_005070 (DNA mismatch repair homolog, postmeiotic segregation increased-1 (PMS1)) alleles from 144 T. vaginalis isolates; and (C) 41)), TVAG_302400 (DNA mismatch repair protein homolog, MutL1a (Mlh1a)) alleles from 110 …
